# Supplementary material for: Silicon Nitride-Based Micro-Apertures Coated with Parylene for the Investigation of Pore Proteins Fused in Free-Standing Lipid Bilayers
Source: Membranes (Basel). 2022 Mar 9;12(3):309. doi: 10.3390/membranes12030309 (PMC8954132; doi:10.3390/membranes12030309)
Supplement: Supplementary file 1 [file membranes-12-00309-s001.zip]

Archive with 1 entries (1 files):
- membranes-1576984-supplementary.pdf
